# Supplementary material for: Weighted pseudo-values for partly unobserved group membership in paediatric stem cell transplantation studies
Source: Stat Methods Med Res. 2021 Nov 23;31(1):76–86. doi: 10.1177/09622802211041756 (PMC8721556; doi:10.1177/09622802211041756)
Supplement: Supplementary material [file WPV_SAS_Macro.sas]

**************************************************************************************************
* WPV-SAS-Macro *
* Author: Martina Mittlb�ck, Medical University of Vienna, Austria *
* Version 29.4.2021 *
**************************************************************************************************
* *
* data ......... name of input data set *
* *
* td_time ...... name of variable containing time-dependent event *
* only values between zero and min(tsearch, surv_time) are condidered as events *
* otherwise no time-dependent events are assumed *
* *
* surv_time .... name of survival time variable (e.g. overall survival) *
* *
* surv_event ... name of survival status, zero is assumed to indicate censoring *
* *
* tsearch ...... time point of maximum search time *
* *
* tstar ........ time point for calculaton of survival probabilities and cHR *
* *
* result_out ... name of output data set, containing common pseudo-values *
* and weights, this data set is used for PROC GENMOD *
* *
* Note, that there could be conflicts when data-set variables start with an underscore "_" *
* Every observation is assumed to represent a patient *
* *
**************************************************************************************************
%macro WPV(data, td_time, surv_time, surv_event, tsearch, tstar, result_out)
proc format
value _donf_ 0='no donor available' 1='donor available' -1='donor search ceased'
run
%if &tsearch>&tstar %then %do
%put Caution t-search is higher than t-star
%put Thus, t-search will be set to t-star
%let tsearch=&tstar
%let remark = %str((t-search war higher than t-star, thus t-search = t-star))
%end
data _data_all	set &data
if &surv_time>=0 and &surv_event^=.
run
data _data_all
set _data_all END=_nrobs_
* set upper time to t-star
if &surv_time>&tstar then do
&surv_time=&tstar
&surv_event=0
end
* calculate time-dependent time and status
if 0<=&td_time<=min(&surv_time,&tsearch,&tstar) then do
_time_td=&td_time
_td_event=1
_donor=1
end
else do
_time_td=min(&surv_time,&tsearch,&tstar)
_td_event=0
if &surv_time<min(&tsearch,&tstar) then _donor=-1
else _donor=0
end
* unique numbering of patients
_pat_id=_n_
* determination of effective sample size
if _nrobs_ then do
call symputx('samplesize',_pat_id)
end
run
**** for pseudo-values calculation ***************************
proc sort data=_data_all out=_scen(keep=_pat_id &surv_time &surv_event &td_time _td_event _time_td)	by _pat_id	run
proc lifetest data=_scen timelist=&tstar reduceout outsurv=_PM(keep=survival rename=survival=_S_PM) noprint notable plots=none
time &surv_time*&surv_event(0)
run
data _PM	set _PM
if _n_=1 then call symput('surv_tstar',_S_PM)
run
data jackknife_S
set _scen
do _i=1 to &samplesize
if _i ne _pat_id then output	* leave the ith patient out - patient is total patient number
end
run
proc sort data=jackknife_S
by _i
run
* for all patients except the i-th until t* - i Proc Lifetests
proc lifetest data=jackknife_S timelist=&tstar reduceout outsurv=_PM_Jack(keep=_i survival rename=survival=_S_PM_jack) noprint notable plots=none
time &surv_time*&surv_event(0)
by _i
run
**** for weights calculation ***************************
ods listing close
ods output ProductLimitEstimates=_s_bmt_(drop=stratum failure stderr failed left)
proc lifetest data=_scen
time _time_td*_td_event(0)
id _pat_id
run
ods listing
data _s_bmt _s_bmt5(rename=(_surv_td=_surv_td5) drop=_pat_id)
set _s_bmt_ END=tstar_time
by _time_td
retain s_urv
if survival^=. then _surv_td=survival
else _surv_td=s_urv
s_urv=_surv_td
if _pat_id=. then delete
drop censor survival s_urv _time_td
if tstar_time then call symput('surv_td_tstar', _surv_td)
output _s_bmt
run
proc sort data=_data_all	by _pat_id	run
proc sort data=_s_bmt	by _pat_id	run
proc sort data=_PM_Jack	by _i	run
data _scen_
merge _data_all(in=a) _s_bmt(in=t) _PM_Jack(in=j rename=_i=_pat_id)
by _pat_id
run
data &result_out	set _scen_(in=a)
VM=&samplesize*&surv_tstar-(&samplesize-1)*_S_PM_jack
if 0<=&td_time<=min(&surv_time,&tsearch,&tstar) then do	*donor available and identified
_td_=1
_M_weight=1
output
end
else if &surv_time>=min(&tsearch,&tstar) /*&td_time=. or &td_time<0 or &td_time>min(&tstar,&tsearch)*/ then do	*no donor available
_td_=0
_M_weight=1
output
end
else if &surv_time<min(&tsearch,&tstar) /* and &surv_time<=&td_time<=min(&tsearch,&tstar) or &td_time=.) */ then do
if abs(&surv_td_tstar-_surv_td)<0.00000001 then _M_weight=1
else _M_weight=&surv_td_tstar/_surv_td
_td_=0
output
if abs(&surv_td_tstar-_surv_td)>0.00000001 then do	*if zero then there is no chance for donor identification*
_td_=1
_M_weight=1-&surv_td_tstar/_surv_td
output
end
end
run
**** modelling of weightes pseudo-values ***************************
ods output GEEEmpPEst=___beta_M_weights Estimates=___Surv_M_weights
proc genmod data=&result_out
title "GLM-Model with weighted pseudo-values"
title2 "with t_search=&tsearch and t*=&tstar"
title3 'sandwich estimator by patient'
title4 'missing values represent patients with no chance for donor identification after death/censoring'
fwdlink link=log(-log(_mean_))
invlink ilink=exp(-exp(_xbeta_))
class _pat_id _td_(reference="0")
model VM = _td_ /dist=normal noscale
repeated SUBJECT=_pat_id /type=ind corrw covb
estimate 'S1(t*)' INTERCEPT 1 _td_ 1 0
estimate 'S0(t*)' INTERCEPT 1 _td_ 0 1
weight _M_weight
run
quit
**** calculation of 95 % CIs ***************************
data _beta1	*** CI calculation for cHR ***
set ___beta_M_weights
if Parm='_td_' and level1=1 then label='cHR(t*)'
else delete
Transf_Estimate=exp(Estimate)
Transf_LowerCL=exp(lowerCL)
Transf_UpperCL=exp(UpperCL)
rename Estimate=LBetaEstimate lowerCL=LBetaLowerCL UpperCL=LBetaUpperCL ProbZ=Prob
drop Z Parm Level1
run
data ___s1
set ___surv_m_weights
rename MeanEstimate=Transf_Estimate MeanLowerCL=Transf_UpperCL MeanUpperCL=Transf_LowerCL	*ProbChiSq=Prob
drop ProbChiSq ChiSq Alpha
run
data _est_
length Label $ 7.
label Transf_estimate='Esimate' Transf_LowerCL='Lower 95 % CI' Transf_UpperCL='Upper 95 % CI' prob='p-value(cHR=1)'
set ___s1 _beta1
run
title "Estimations for S0(t*), S1(t*), cHR (t*)"
title2 "and corresonding 95 % confidence intervals (CI)"
title3 "with t_search=&tsearch and t*=&tstar"
title4 "&samplesize included patients (valid survival time and survival status)"
%if %sysevalf(%superq(remark)=,boolean)=0 %then title5 "&remark"
proc print data=_est_ noobs label	var Label Transf_Estimate Transf_LowerCL Transf_UpperCL prob	run
title
title "observed versus expected donor availability"
title2 "with t_search=&tsearch and t*=&tstar"
%if %sysevalf(%superq(remark)=,boolean)=0 %then title3 "&remark"
proc tabulate data=&result_out
var _M_Weight
class _donor _td_
table _donor='observed' all='total', (_td_='expected' all='total')*_M_Weight=' '*(sum='freqency' pctsum='%'*f=6.2)
format _donor _td_ _donf_.
run
title
proc datasets
delete _M_weight_all _data_all _s_bmt jackknife_s _PM_Jack
_scen_ _s_bmt5 _beta1 ___s1 _pm _scen _s_bmt_
___beta_M_weights ___surv_m_weights
run
%mend WPV
